# Supplementary material for: Fingerprinting of hatchery haplotypes and acquisition of genetic information by whole-mitogenome sequencing of masu salmon, Oncorhynchus masou masou, in the Kase River system, Japan
Source: PLoS One. 2020 Nov 4;15(11):e0240823. doi: 10.1371/journal.pone.0240823 (PMC7641346; doi:10.1371/journal.pone.0240823)
Supplement: S2 Table — Dots represent the same nucleotide as the reference sequence. “−” represents a gap site. Asterisks show a nucleotide differing only with the reference sequence. The gray column indicates the ND5 sequenced region. (XLSX) [file pone.0240823.s003.xlsx]

## Sheet: Table S2
S2 Table. List of MT haplotype SNP sequences for the reference sequence (O. m. masou [NC_008747])
MT haplotype	SNP position
	82	97	299	302	430	622	697	707	724	833	871	937	1002	1032	1056	1104	1107	1191	1428	1707	1712	1788	1950	2128	2329	2400	2443	2505	2514	2745	2748	2838	2844	2880	2896	2923	3259	3293	3390	3439	3730	3769	3846	3892	3943	3970	3979	3985	4115
OMM (NC_008747)	G	T	G	G	C	C	G	C	A	A	T	C	G	G	T	A	C	G	G	T	T	C	A	A	A	G	T	G	G	G	G	A	G	G	A	A	G	G	A	T	A	G	C	C	A	C	T	T	G
mtKS1	.	.	.	C	T	.	T	T	T	.	.	.	.	.	.	G	.	.	.	.	.	.	.	.	.	.	.	.	.	.	A	.	.	.	.	.	.	.	.	.	.	.	.	A	C	.	G	C	.
mtKS2_1	.	.	.	C	T	.	T	T	T	.	.	.	.	.	C	G	.	.	.	.	.	.	.	.	.	.	.	.	.	.	A	.	.	.	.	.	.	.	.	.	.	.	.	A	C	.	G	C	.
mtKS2_2	.	.	.	C	T	.	T	T	T	.	.	.	.	.	C	G	.	.	.	.	.	.	.	.	.	.	.	.	.	.	A	.	.	.	.	.	.	.	.	.	.	.	.	A	C	.	G	C	.
mtKS3_1	.	.	.	C	T	.	T	T	T	.	.	.	.	.	.	G	.	.	.	.	.	.	.	.	.	.	.	.	.	.	A	.	.	.	.	.	.	A	.	.	.	.	.	A	C	.	G	C	.
mtKS3_2	.	.	.	C	T	.	T	T	T	G	.	.	.	.	.	G	.	.	.	.	.	.	.	.	.	.	.	.	.	.	A	.	.	.	.	.	.	A	.	.	.	.	.	A	C	.	G	C	.
mtKS3_3	.	.	.	C	T	.	T	T	T	.	.	.	.	.	.	G	.	.	.	.	.	.	.	.	.	.	.	.	.	.	A	.	.	.	.	.	.	A	.	.	C	.	.	A	C	.	G	C	.
mtKS4_1	.	.	.	C	T	.	T	T	T	.	.	.	.	.	.	G	.	.	.	.	.	.	.	.	.	.	.	.	.	.	A	.	.	.	.	.	.	.	.	.	.	.	.	A	C	.	G	C	.
mtKS4_HIT	.	.	.	C	T	.	T	T	T	.	.	.	.	.	.	G	.	.	.	.	.	.	.	.	.	.	.	.	.	.	A	.	.	.	.	.	.	.	.	C	.	.	.	A	C	.	G	C	A
mtKS4_2	.	.	.	C	T	.	T	T	T	.	.	.	.	.	.	G	.	.	.	.	.	.	.	.	.	.	.	.	.	.	A	.	.	.	.	.	.	.	.	.	.	.	.	A	C	.	G	C	.
mtKS5	.	.	.	C	T	.	T	T	T	G	.	.	.	.	.	G	T	.	.	.	.	.	.	.	.	.	.	.	.	A	A	.	.	.	.	.	.	.	.	.	.	.	T	A	C	.	G	C	.
mtKS6_1	.	.	.	C	T	.	T	T	T	.	.	.	.	.	.	G	.	.	.	.	.	.	.	.	.	.	.	.	.	.	.	.	.	.	.	.	.	.	.	.	.	A	.	A	.	.	G	.	.
mtKS6_HT3	.	.	.	C	T	.	T	T	T	.	.	.	.	.	.	G	.	.	.	.	.	.	.	C	.	.	.	.	.	.	.	.	.	.	.	.	.	.	.	.	.	A	.	A	.	.	G	.	.
mtKS7	.	.	.	C	T	.	T	T	T	.	.	.	.	A	.	G	.	.	.	.	.	.	.	.	.	A	.	.	.	.	.	.	.	.	.	.	.	.	.	.	.	.	.	A	.	.	G	.	.
mtKS8	.	.	.	C	T	T	T	T	T	.	.	.	.	.	.	G	.	.	.	.	.	.	G	.	.	.	.	.	.	.	.	.	.	.	G	.	A	.	.	.	.	.	.	.	.	.	G	.	.
mtKS9	.	.	A	C	T	T	T	T	T	.	.	.	.	.	.	G	.	.	.	.	.	.	.	.	.	.	.	.	.	.	.	.	.	.	.	.	.	.	.	.	.	.	.	.	.	.	G	.	.
mtKS10_1	.	.	A	C	T	T	T	T	T	.	.	.	.	.	.	G	.	.	.	.	.	.	.	.	.	.	.	.	.	.	.	.	.	.	.	.	.	.	.	.	.	.	.	.	.	.	G	.	.
mtKS10_HT2	.	.	A	C	T	T	T	T	T	.	.	.	.	.	.	G	.	.	.	.	.	.	.	.	.	.	.	.	.	.	.	.	.	.	.	.	.	.	.	.	.	.	.	.	.	.	G	.	.
mtKS10_HT3	.	.	A	C	T	T	T	T	T	.	.	.	.	.	.	G	.	.	.	.	.	.	.	.	.	.	.	.	.	.	.	.	.	.	.	.	.	.	.	.	.	.	.	.	.	.	G	.	.
mtKS11	.	.	.	C	.	T	T	T	T	.	.	-	.	.	.	G	.	.	.	.	.	.	.	.	.	.	C	A	.	.	.	G	.	.	.	.	.	.	.	.	.	.	.	.	.	.	.	.	.
mtKS12	.	.	.	C	T	T	T	T	T	.	.	.	.	.	.	G	.	.	.	C	.	.	.	.	.	.	.	.	.	.	.	.	.	.	.	.	.	.	.	.	.	.	.	.	.	.	.	.	.
mtKS13_1	.	.	.	C	.	T	T	T	T	.	C	-	.	.	.	G	.	.	.	.	.	.	.	.	.	.	C	A	.	.	.	.	.	.	.	G	.	.	.	.	.	.	.	.	.	.	.	.	.
mtKS13_2	.	.	.	C	.	T	T	T	T	.	C	-	.	.	.	G	.	.	.	.	.	.	.	.	.	.	C	A	.	.	.	.	.	.	.	G	.	.	.	.	.	.	.	.	.	.	.	.	.
mtKS14_1	.	.	.	C	.	T	T	T	T	.	.	-	.	.	.	G	.	.	.	.	.	.	.	.	.	.	C	A	.	.	.	.	.	.	.	.	.	.	.	.	.	A	.	.	.	.	.	.	.
mtKS14_2	.	.	.	C	.	T	T	T	T	.	.	-	.	.	.	G	.	.	.	.	.	A	.	.	.	.	C	A	.	.	.	.	.	.	.	.	.	.	.	.	.	.	.	.	.	.	.	.	.
mtKS14_HT6	.	.	.	C	T	T	T	T	T	.	.	.	.	.	.	G	.	.	.	C	.	.	.	.	.	.	.	.	.	.	.	.	.	.	G	.	.	.	G	.	.	.	.	.	.	.	.	.	.
mtKS14_HT3	.	A	.	C	T	T	T	T	T	.	.	.	.	.	.	G	.	A	.	C	.	.	.	.	.	.	.	.	.	.	.	.	A	.	.	.	.	.	.	.	.	.	.	.	.	.	.	.	.
mtKS15	.	.	.	C	.	T	T	T	T	.	.	.	.	.	.	G	.	.	.	.	.	.	.	.	G	.	.	.	.	.	.	.	.	.	.	.	.	.	.	.	.	.	.	.	.	.	.	.	.
mtHT3_1	.	.	.	C	T	.	T	T	T	.	.	.	.	.	.	G	.	.	.	.	.	.	.	.	.	.	.	.	.	.	.	.	.	T	.	.	.	.	.	.	.	.	.	A	.	.	G	.	.
mtHT3_HT6	A	.	.	C	T	.	T	T	T	.	.	.	A	.	.	G	.	.	.	.	C	.	.	.	.	.	.	.	.	.	.	.	.	T	.	.	.	.	.	.	.	.	.	A	.	.	G	.	.
mtHT3_HT4	.	.	.	C	T	.	T	T	T	.	.	.	.	.	.	G	.	.	.	.	.	.	.	.	.	.	.	.	A	.	.	.	.	.	.	.	.	.	.	.	.	.	.	A	.	T	G	.	.
mtHT4A	.	.	.	C	T	T	T	T	T	.	.	.	.	.	.	G	.	.	.	.	.	.	G	.	.	.	.	.	.	.	.	.	.	.	.	.	.	.	.	.	.	.	.	.	.	.	G	.	.
mtHT4B	.	.	A	C	.	T	T	T	T	.	.	.	.	.	.	G	.	.	A	.	.	.	.	.	.	.	.	.	.	.	.	.	.	.	.	.	.	.	.	.	.	A	.	.	.	.	.	.	.
				*			*	*	*							*
Dots represent the same nucleotide as the reference sequence. "−" represents a gap site. Asterisks show a nucleotide differing only with the reference sequence. The gray column indicates the ND5 sequenced region.
[truncated: 207 more columns]
